# Supplementary material for: Identification of Molecular Mechanisms Responsible for the MMP-9-1562C/T Dependent Differential Regulation of Matrix Metalloproteinase-9 Expression in Human Neuron-like Cells
Source: Genes (Basel). 2023 Oct 31;14(11):2028. doi: 10.3390/genes14112028 (PMC10671763; doi:10.3390/genes14112028)
Supplement: Supplementary file 1 [file genes-14-02028-s001.zip]

Archive with 1 entries (1 files):
- genes-2661632-supplementary.pdf
